# Supplementary material for: Desiccation-induced fibrous condensation of CAHS protein from an anhydrobiotic tardigrade
Source: Sci Rep. 2021 Nov 4;11:21328. doi: 10.1038/s41598-021-00724-6 (PMC8569203; doi:10.1038/s41598-021-00724-6)
Supplement: Supplementary file 1 — Supplementary Information 1. [file 41598_2021_724_MOESM1_ESM.zip]

Archive with 5 entries (5 files):
- Movies/Movie S1.mp4
- Movies/Movie S2.mp4
- Movies/Movie S3.mp4
- Movies/Movie_S4.avi
- Movies/Movie_S5.avi
